# Supplementary material for: Enzyme-Assisted Tenderization and Vitamin E-Loaded Liposome Coating for Garlic Scape Quality Enhancement
Source: Foods. 2025 Dec 19;15(1):8. doi: 10.3390/foods15010008 (PMC12786241; doi:10.3390/foods15010008)
Supplement: Supplementary file 1 [file foods-15-00008-s001.zip]

Archive with 1 entries (1 files):
- foods-4028861-supplementary.pdf
